# Supplementary material for: Non-random genomic integration - an intrinsic property of retrogenes in Drosophila?
Source: BMC Evol Biol. 2010 Apr 28;10:114. doi: 10.1186/1471-2148-10-114 (PMC2879276; doi:10.1186/1471-2148-10-114)
Supplement: Additional file 4 — Gene expression values based on FlyAtlas database [36] in different tissues at larval and adult stages in D. melanogaster for the genes with the parental copy and with the retrocopy. [file 1471-2148-10-114-S4.XLS]

## Sheet: notes
																												Gene expression values based on flyatlas database (Chintapalli et al., 2007) in different tissues at larval and adult stages in D. melanogaster for the genes with the parental copy and with the retrocopy

## Sheet: data
Gene expression for the genes with parental copy in D. melanogaster
	brainMean	headMean	tagMean	sgMean	cropMean	midgutMean	tubuleMean	hindgutMean	ovaryMean	testisMean	accMean	v_sptMean	m_sptMean	carMean	l_sgMean	l_midgutMean	l_tubuleMean	l_hindgutMean	l_fatMean	flyMean	mean	standard deviation
CG11164	11.5	8.4	16.2	11.6	29.9	26.3	6.8	13	242.6	11.4	16.8	6.1	6.4	13.3	51.4	27.7	13.3	21	15.6	108.3	28.9105	52.8692
CG11790	330.7	408.5	395.1	1204.1	343.4	240.9	240.1	344.8	366.3	109.3	1436.2	475.9	546.6	327.1	1105.7	225.8	172.9	405	352.1	281.2	475.289	363.247
CG1354	507.5	451.1	667.1	860.7	677.9	519.6	503.7	441.1	1101	174.8	1522.6	1533.1	1532.8	579.1	963.2	382.8	718.1	713.2	660.8	803.9	763.695	399.645
CG14618	51.1	37.2	45.3	88.7	67.2	51.8	58.8	49.3	179.3	20.6	70.9	48.7	59.1	46.4	66.3	32.7	47	46.8	29.5	64.1	57.7211	33.3756
CG14779	160.4	359.4	135.6	1954.7	979.7	118.2	128.5	801.2	457.1	186.1	866	446.9	671.7	274.3	1659.4	152.4	186.6	1028.5	134.6	295.2	585.606	544.225
CG2059	178.4	216.9	183.1	259.4	200.7	61.1	233.6	232.3	259.4	164.6	211.4	284.1	273.9	187	92.2	63.1	72.8	151.9	97.8	173.7	180.294	74.9475
CG1639	246.6	238.3	237.8	196.6	163.4	139.2	237.1	169.3	444.5	383.6	160.1	472.4	504.1	155.4	226.9	112	189.2	165.7	277.5	331.9	248.405	117.244
CG32441	592.6	625.6	647.2	1218	551.3	520.8	694.6	543.2	374.2	287.1	432.1	321.2	301.1	427.6	597.3	325.3	571.4	322.3	479.3	317.1	517.484	213.198
CG33250	20.2	39.5	21	128.9	96.6	52	91.8	85.5	165.1	11.9	74.8	45.8	71.9	42.8	102.4	54	141.5	79.2	37.6	77.7	71.7105	42.3583
CG5029	257	426.7	281.8	307.3	206.7	135	158.8	193.3	271	186.8	285.4	963.5	1052.4	452.3	248	133.7	148.5	192.8	633.8	265.9	343.937	265.465
CG8239	29	25.4	13.1	20.8	66.8	22.7	13.7	23.1	170	16.6	17	12.1	15.2	39.8	23.4	35	25.2	57.4	13.5	64.8	33.6737	36.1751
CG8939	36.1	47.5	36.7	37.4	63	56.5	61.6	61.7	196.6	35.1	128.3	43.3	72.9	58.8	93.8	37.2	22.1	55.9	19.7	97.1	61.2737	41.4379
CG9126	276.4	389	326.5	1016.7	837.3	375	1399.2	556.8	573	281.6	743.1	1063	1124.3	423.8	487.4	440	755	503.3	402.8	382.5	630.221	323.289
CG9742	418.6	438.6	506.1	341.8	357.8	365.9	414.3	412.4	1175.7	406.2	811.9	581.4	565.3	328.9	608.4	253.3	367.3	435.9	308.8	749.4	482.222	218.292
Gene expression for the genes with retrocopy in D. melanogaster
CG9172	1066.6	1316.2	1344.9	1035.1	939.9	1087.3	1064.3	1560.2	466.6	149	601.1	952.2	865.1	2425.9	715	724.5	626.8	932.4	358.6	996.6	959.563	497.584
CG16771	41.2	42.6	74.3	23.1	47.9	148.4	409	98.1	15.1	6.9	10.4	80.4	69.7	75.5	23.3	367.3	308.5	82.7	38.8	40	103.326	121.178
CG14286	39.3	50	43.5	45.5	60.5	65.7	29.1	54.8	236.8	67	138.5	49.4	66.9	68.1	170.2	61	52.2	65.1	69.7	108	75.4368	51.3804
CG12375	249.8	253	206.9	289.9	746.5	381.7	396.1	629.3	252	79.5	132.4	340	286.3	378.3	180	287	364.4	239	337	216.9	317.321	156.746
CG2227	97.9	573.5	74.7	245.7	441.6	1522.6	4445.7	404.2	490.2	41	400.2	2535.6	1714.9	722.6	484.7	787.2	3960.6	542.5	246.5	525	1038.52	1281.14
CG4918	2887.5	4785.4	4504.8	13927.7	6757.3	5757.1	5383.7	5467.9	3720.8	1940.3	10217.4	5723.6	5671.6	6593.5	8389.1	4921	5455.5	4727.3	8927.8	4412.9	6270.66	2699.62
CG6284	28.4	18.5	20.5	21.7	22.2	13.4	12.7	16.5	101.2	6.1	17.9	12.6	18.3	11.8	23.3	12.8	18.2	17.2	11.7	44.8	21.3158	20.0217
