# Supplementary material for: Non-random genomic integration - an intrinsic property of retrogenes in Drosophila?
Source: BMC Evol Biol. 2010 Apr 28;10:114. doi: 10.1186/1471-2148-10-114 (PMC2879276; doi:10.1186/1471-2148-10-114)
Supplement: Additional file 5 — Screening for putative candidate genes from Bhutkar et al., data[12]. [file 1471-2148-10-114-S5.XLS]

## Sheet: notes
This excel file contians the 46 probable candidates and description why 26 of them are ruled out, expression pattern and chromosmal location based on Bhutkar et al (2007) data. The gene CG4918 is added additionally to the list.
The genes marked in red are genes with male biased expression pattern.
All the genes with explantation provided are the genes that are not considered for analysis.
The genes marked in grey are the genes that are considered in the analysis.

## Sheet: data
	Muller's element (Bhutkar et al., 2008)												Number of exons (Bhutkar et al., 2008)												Gene expression at different stages and tissues in D. melanogaster (Chintapalli et al., 2007)																				Reason for not including in the analysis
	D. melanogaster	D. sechelia	D. simulans	D. yakuba	D. erecta	D. ananassae	D. pseudoobscura	D. persimilis	D. willistoni	D. mojavensis	D. virilis	D. grimshawi	D. melanogaster	D. sechelia	D. simulans	D. yakuba	D. erecta	D. ananassae	D. pseudoobscura	D. persimilis	D. willistoni	D. mojavensis	D. virilis	D. grimshawi	Brain Mean	Head Mean	Thoracoabdominal Ganglion Mean	Salivary Galnd Mean	Crop Mean	Midgut Mean	Tubule Mean	Hindgut Mean	Ovary Mean	Testis Mean	Accessary Gland Mean	Virgin Spermatheca Mean	Mated Spermatheca Mean	Carcass Mean	Larval Salivary Galnd Mean	Larval Midgut Mean	Larval Tubule mean	Larval hindgut Mean	larval Fatbody Mean	Fly Mean		r
CG10934	C	C	C	C	C	C	-	-	-	A	A	A	1	1	1	1	1	1	-	-	-	4	3	3	0.5	2.1	1.6	8	3	2.4	2.8	1.6	1.2	1310.4	2.7	7.5	4.1	7.2	3.7	3.3	2.8	3	130.8	94.2	no hits in species where it was mentioned as relocation i.e. virilis, mojavensis and grimshawi
CG5509	E	E	E	E	E	E	E	E	B	E	E	E	1	4	4	4	4	4	34	14	1	37	35	38	5.9	1.9	2.3	9	3.4	3.3	4.1	4.8	4.7	470.3	8.5	3.5	2.3	2.4	4.4	3.7	3.5	2.9	104.9	43	in flybase the gene is predicted only in willistoni but not in any other species. The gene is nested in the intron of another gene. In all the species the gene is single exonic and the exon numbers used in Bhutkar et al data belong to the multiexonic gene in which the gene is nested.
CG7557	D	D	D	D	D	D	E	E	D	D	D	D	3	3	3	3	3	2	1	1	2	1	1	1	3	4.7	2.5	17.9	5.8	3.7	5.3	5.8	5	1100.1	1.3	3.6	4.7	6.3	4.1	4	4.8	2.8	130.3	81.7	The flybase predictions for this gene are not unambiguous. Change of genwise parameters (Global mode, GT/AG modeled splice sites, 2193 algoritham) predicted three exons in all the species.
CG13330	C	C	C	C	C	C	C	C	C	C	C	E	2	1	3	2	2	2	2	2;2	1	2	2	1	4.1	4	7.7	9.8	5.3	1.1	2.1	2.9	2.9	895.2	5.1	6.9	5.9	8.5	1.6	0.6	2	0.7	54.4	77.6	The gene is nested within another gene along with two other genes. In grimshawi, all the four genes are relocated on to Muller's element E. Hence this is a likely case of genomic transposition rather than retrotransposition. Other genes contian introns in grimshawi.
CG13762	A	A	-	A	A	A	D	D	A	-	-	-	2	2	-	2	2	2	1	1	1	-	-	-	16.4	7.9	19.4	9.3	4.2	5.3	4.6	4.4	2.5	125.3	22.7	5	5.2	6.1	3.4	4.9	5.2	2.5	30.5	9.1	introns are predicted based on genewise. In virilis, mojavensis and grimshawi, the best hit is located on the paralogous region suggesting that the sequence might be missing from the assembly.
CG14077	D	D	D	D	D	-	B	B	-	D	D	D	4	4	4	4	4	-	1	1	-	2	1	2	0.8	0.9	1.2	4.2	1.1	1.2	1.2	1.4	0.8	691.7	1.5	1.4	1.7	2.4	1	0.9	0.8	0.8	50.1	61.1	introns are predicted based on genewsie in D. pseudoobscura and D. persimilis
CG31752	B	B	B	-	C/B	B	A	A	B	B	B	B	2	2	2	-	2	1	1	1	2	1	2	1	1.9	2.9	2.6	7	1.4	3.1	3.6	1.8	1.1	425	2.4	4.7	5	1.3	4.6	3.7	2.5	2.4	62.4	19.1	wrong chromosomal assignment. In pseudoobscura, the best hit is located on A element and second best is located on B. In persimilis, the best hit is located on B. the hit on B contians introns. If there is no assembly error, then in pseudoobscura, the gene is a duplicated retroposed gene.
CG31773	B	B	B	B	B	B	A	B	B	B	B	B	1	1	1	1	1	2	2	1	1	1	1	1	4.4	2.8	2.7	1.9	2.6	3.7	3.1	2.4	0.8	703.8	5.7	4.2	2.7	8	2.5	3.1	3	2.3	48.2	55.8	introns are not predicted by genewise.
CG32119	D	D	D	D	D	D	D	-	D	E	E	E	2	2	2	2	2	2	-	-	2	1	1	1	2.3	1.9	5.2	11.3	5.9	15.4	6.8	2.1	5	1416.5	65	9.2	11	11.6	3.4	17.5	2.3	3.4	147.9	124.6	introns are predicted by genewise in virlis, mojavensis and grimshawi with global option.
CG16775	D	D	D	D	D	D	D	D	D	D	D	B	1	1	1;1	1	1	1	1	2	1	2	2	1	1.6	3.4	2.5	11.7	3.3	4172.6	6.3	43	0.8	18.4	1.8	3.7	2.7	9.5	7.2	1571.1	2.3	15.3	10.5	417.2	single exonic gene in all the species. Relocation is not associated with any intron loss/gain in grimshawi.
CG10555	A	A	E	A	A	A	A	A	A	A	A	A	3	1;4	1	3	3	5	3	1;3	3	4	4	4	112	51	93.5	101.4	81.9	59.3	68.7	79.2	308.7	13.5	76.2	54.2	52.5	46.7	98.7	40.8	95.2	94.7	65.5	110	the x-chromsome sequence is incomplete (with n's) in D. simulans which is predicted as intron
CG7313	D	D	B	D	D	D	D	D	D	D	D	N	2	2	1	2	2	4	2	2	2	2	2	2	0.5	3.6	8	11.2	5.9	2.5	4	3.7	1.4	2.1	8.7	2.2	2.8	1202.1	3	4.1	1.6	1.3	3.4	202.1	introns are present in simulans based on genewise.
CG9504	A	A	B	A	A	A	A	A	A	A	A	A	1	1	3	1	1	1	1	1	1	1	1	1	3.5	1.8	1.6	8.4	5.2	13.3	111.9	38	1.6	3.7	5.4	7.1	9.4	5.4	21.5	71.9	448	28.9	6.9	4	th sequence in simulans have gaps and are predicted as introns.
CG8928	A	A	A	A	A	B	A	A	A	A	A	A	2	2	2	2	2	1	-	2	2	1	-	2	277.3	240.6	292.1	207.5	267.4	179.7	167.2	193.3	541	94.6	325.2	247.5	283.1	174.2	286.4	130.3	302.3	225.6	381.1	259.6	intron is predicted in ananassae based in genewise global option
CG8231	A	A	A	A	A	A	E	E	A	A	A	A	2	4	2	2	2	2	1	1	2	2	2	2	250.2	276.6	383.4	222.5	553.8	415.7	374.8	482.8	1332.7	187.9	512.2	185.1	229.3	249.6	692.5	324.3	305.5	889.2	188	805.7	gene duplication by retrotransposition in ps and per
CG11093	F	F	F	F	F	A	F	F	F/E	F	F	F	3	2	3	2	2	1	2	2	6	2	2	2	27.2	10.5	16.1	8.4	18.7	5	3	6.1	9.3	6.4	109.6	13.9	7.9	11.1	11	6.1	4.2	8.3	22.2	5	intron is predicted in ananassae based in genewise global option. The neighbouring region about 0.5MB on either side belong to 4th chromosome (muller's element F) and further away region contains genes from X chromosome. Hence the chromosomal assignment is ambiguous.
CG3510	C	C	A	C	C	C	C	C	C	C	C	C	4	5	1	5	5	5	5	4	5	4	6	4	6	7.5	8.7	35.3	30.4	23.4	71.3	23.2	2919.9	56.7	8.2	64.8	30.4	114	11.6	49.2	15.1	38.3	45.5	1779.8	simulans sequence contians gaps and only a short gene (part of the gene) is predicted in flybase.
CG3893	D	D	D	D	D	D	D	B	D	D	D	D	2	2	2	2	2	2	2	1	2	2	2	2	32.1	42.4	28.9	32.2	43.4	32.3	31.7	35.6	330.5	81.2	50.8	49.5	44.3	52.5	20.6	36.2	97.1	38.6	109.1	142.4	pseudoobscura got two hits and persimilis has only one hit. Pseudoobscura second hit is corresponding to the persimilis best hit. May this gene region is not sequenced in persimilis.
CG3917	A	A	A	A	A	A	A	A	A	A	A	D	6	7	1;5	7	7	9	8	8	9	10	11	1	159.7	80.8	139.6	81.7	71.7	49.9	35.8	67.4	620.1	125.4	78	19.7	25.6	62.4	92.5	41.7	47.1	70.4	56.6	309.3	intron predictions are there in grimshawi using global option.
CG4904	B	B	B	B	B	B	B	B	C	B	B	B	3	3	3	3	3	3	1	3	1	3	3	3	222.5	380.4	258.8	480.2	525	566.1	579.9	451.9	808	224.1	660.6	402.5	362.2	974.2	1032.3	895.8	1347.2	887.7	437.3	704.4	chromosomal assignment is not possible based on the available contig in willistoni. Intron is predicted in willistoni based on global option
CG4908	B	B	B	B	B	B	B	B	C	B	B	B	1	1	1	1	1	2	1	1	2	1	1	1	90.8	54.9	117.5	70.8	61.4	49.2	79	84	119.7	16.8	40	56.7	57.4	69.3	37.9	40	16.8	56.7	22.6	65.5	there is problem in the data from Bhutkar et al for this gene. The gene is multi exonic in mel but they showed it as single exonic.
CG13576	C	C	D	C	C	C	C	C	C	C	C	C	2	2	1	2	2	2	2	2	2	2	2	2	1.7	2.4	2.6	8.1	1.7	6.8	2.7	3.3	2.1	3.3	4.6	1.8	2.6	2.1	2.6	3.8	5.5	1.4	7.6	3.4	gaps in simulans are problematic in gene prediction.
CG14026	B	B	-	B	B	B	B	B	B	C	C	B	3	4	-	4	4	3	4	4	3	1	1	4	344	268.9	307	191.3	176.1	492.6	866.6	447.2	437.2	62.9	258.9	537.7	615.9	261	93.5	330.1	638.4	404.1	187.7	266.7	introns are predicted in virilis and mojavensis based on global option of genewise.
CG12010	D	D	D	D	D	D	D	-	D	B	B	B	2	3	3	3	3	3	3	-	3	1	1	1	15.1	15.2	24.7	39.9	27.6	27.6	31.5	17	78.5	7	33	24.2	24	26.1	26.5	20.5	37.1	25.4	17.1	43.4	introns predicted in grimshawi using global option of genewise
CG4694	B	B	B	C/B	C/B	B	B	B	B	C	C	C	3	3	3	3	4	4	3	3	4	1	1	1	39.7	15.2	34.3	26	20.5	8	20.6	17.5	7.5	4.4	21	22	26.9	15.9	21.2	11.1	23.5	19.5	16.3	7.7	orthologous region assigned in flybase is not the best hit region in virilis, mojavensis and grimshawi. The best hit is located on C element and introns could be detected in the prediction in that region.
CG7014	E	E	E	E	E	E	E	E	B	E	E	E	2	2	2	2	2	2	2	2	1	2	2	2	15	11.9	26.1	43.9	47.7	20.4	114.3	25.2	2512.9	502.5	16.8	103.1	51.2	229.2	14.2	33	9.1	24.2	209.7	2658.5	Gave two hits with similar score. One is located on B element and another one the chromosomal location cannot be determined. For the second hit, intron is predicted based on genewise global option.
CG11164	A	A	A	A	A	A	A	A	A	C	C	C	2	2	2	2	2	2	2	2	2	1	1	1	11.5	8.4	16.2	11.6	29.9	26.3	6.8	13	242.6	11.4	16.8	6.1	6.4	13.3	51.4	27.7	13.3	21	15.6	108.3
CG1354	A	A	A	A	A	D	A	A	A	A	A	A	4	4	4	4	4	1	4	4	4	4	4	4	507.5	451.1	667.1	860.7	677.9	519.6	503.7	441.1	1101	174.8	1522.6	1533.1	1532.8	579.1	963.2	382.8	718.1	713.2	660.8	803.9
CG14618	A	A	A	A	A	A	A	A	A	C	C	C	2	2	3	2	2	2	2	2	2	1	1	1	51.1	37.2	45.3	88.7	67.2	51.8	58.8	49.3	179.3	20.6	70.9	48.7	59.1	46.4	66.3	32.7	47	46.8	29.5	64.1
CG14779	A	A	A	A	A	E	A	A	A	A	A	A	2	4	3	4	4	1	4	4	3	4	4	4	160.4	359.4	135.6	1954.7	979.7	118.2	128.5	801.2	457.1	186.1	866	446.9	671.7	274.3	1659.4	152.4	186.6	1028.5	134.6	295.2
CG1639	A	A	A	A	A	A	E	E	A	A	A	A	2	2	2	2	2	3	1	1	2	2	2	2	246.6	238.3	237.8	196.6	163.4	139.2	237.1	169.3	444.5	383.6	160.1	472.4	504.1	155.4	226.9	112	189.2	165.7	277.5	331.9
CG2059	A	A	A	A	A	B	A	A	A	A	A	A	5	5	4	5	5	1	5	5	5	5	5	5	178.4	216.9	183.1	259.4	200.7	61.1	233.6	232.3	259.4	164.6	211.4	284.1	273.9	187	92.2	63.1	72.8	151.9	97.8	173.7
CG2227	A	A	A	A	A	A	A	A	A	E	E	E	1	1	1	1	1	1	1	1	1	4	4	4	97.9	573.5	74.7	245.7	441.6	1522.6	4445.7	404.2	490.2	41	400.2	2535.6	1714.9	722.6	484.7	787.2	3960.6	542.5	246.5	525
CG33250	A	A	A	A	A	D	A	A	A	A	A	A	3	3	3	3	3	1	2	2	3	2	2	3	20.2	39.5	21	128.9	96.6	52	91.8	85.5	165.1	11.9	74.8	45.8	71.9	42.8	102.4	54	141.5	79.2	37.6	77.7
CG8239	A	A	A	A	A	A	A	A	A	C	C	C	4	4;1	-	4	4	5	2	4	4	1	1	1	29	25.4	13.1	20.8	66.8	22.7	13.7	23.1	170	16.6	17	12.1	15.2	39.8	23.4	35	25.2	57.4	13.5	64.8
CG8939	A	A	A	A	A	D	N	A	A	A	A	A	2	2	2	2	2	1	1	-	2	2	2	2	36.1	47.5	36.7	37.4	63	56.5	61.6	61.7	196.6	35.1	128.3	43.3	72.9	58.8	93.8	37.2	22.1	55.9	19.7	97.1
CG9126	A	A	A	A	A	D	A	A	A	A	A	A	6	7	3	7	7	1	2	2	9	7	7	7	276.4	389	326.5	1016.7	837.3	375	1399.2	556.8	573	281.6	743.1	1063	1124.3	423.8	487.4	440	755	503.3	402.8	382.5
CG9172	A	A	A	A	A	A	A	A	A	C	C	C	1	1	1	1	1	1	1	1	1	2	2	2	1066.6	1316.2	1344.9	1035.1	939.9	1087.3	1064.3	1560.2	466.6	149	601.1	952.2	865.1	2425.9	715	724.5	626.8	932.4	358.6	996.6
CG9742	A	A	A	A	A	A	E	E	A	A	A	A	3	3	3	3	3	4	1	1	3	3	3	3	418.6	438.6	506.1	341.8	357.8	365.9	414.3	412.4	1175.7	406.2	811.9	581.4	565.3	328.9	608.4	253.3	367.3	435.9	308.8	749.4
CG6284	E	E	E	E	E	E	B	-	B	B	B	B	1	1	2	1	1	1	2	2	4	2	2	2	28.4	18.5	20.5	21.7	22.2	13.4	12.7	16.5	101.2	6.1	17.9	12.6	18.3	11.8	23.3	12.8	18.2	17.2	11.7	44.8
CG12375	B	B	B	B	B	B	A	A	A	A	A	A	1	1	1	1	1	1	4	4	4	4	4	4	249.8	253	206.9	289.9	746.5	381.7	396.1	629.3	252	79.5	132.4	340	286.3	378.3	180	287	364.4	239	337	216.9
CG11790	E	E	E	E	E	E	E	E	E	B	B	B	5	5	5	5	5	5	4	4	5	1	1	1	330.7	408.5	395.1	1204.1	343.4	240.9	240.1	344.8	366.3	109.3	1436.2	475.9	546.6	327.1	1105.7	225.8	172.9	405	352.1	281.2
CG14286	E	E	E	E	E	-	A	A	A	A	A	A	1	1	1	1	1	-	2	3	3	3	3	3	39.3	50	43.5	45.5	60.5	65.7	29.1	54.8	236.8	67	138.5	49.4	66.9	68.1	170.2	61	52.2	65.1	69.7	108
CG16771	B	B	B	C/B	C/B	B	-	-	A	A	A	A	1	1	1	1	1	1	-	-	4	4	4	4	41.2	42.6	74.3	23.1	47.9	148.4	409	98.1	15.1	6.9	10.4	80.4	69.7	75.5	23.3	367.3	308.5	82.7	38.8	40
CG32441	D	D	D	D	D	D	D	D	D	E	E	E	3	4	3	4	4	4	4	4	4	1	1	1	592.6	625.6	647.2	1218	551.3	520.8	694.6	543.2	374.2	287.1	432.1	321.2	301.1	427.6	597.3	325.3	571.4	322.3	479.3	317.1
CG5029	B	B	B	B	B	B	B	B	B	A	A	A	3	7	6	7	7	7	7	7	2	1	1	1	257	426.7	281.8	307.3	206.7	135	158.8	193.3	271	186.8	285.4	963.5	1052.4	452.3	248	133.7	148.5	192.8	633.8	265.9
CG4918	C	C	C	C	C	A	A	C	A	A	C	A	1	1	1	1	1	1	1	1	1	1	1	1	2887.5	4785.4	4504.8	13927.7	6757.3	5757.1	5383.7	5467.9	3720.8	1940.3	10217.4	5723.6	5671.6	6593.5	8389.1	4921	5455.5	4727.3	8927.8	4412.9
